# Supplementary material for: Computational detection of a genome instability‐derived lncRNA signature for predicting the clinical outcome of lung adenocarcinoma
Source: Cancer Med. 2021 Dec 5;11(3):864–79. doi: 10.1002/cam4.4471 (PMC8817082; doi:10.1002/cam4.4471)
Supplement: Supplementary file 5 — Table S1 [file CAM4-11-864-s001.xls]

lnc	conMean	treatMean	logFC	pValue	fdr
AC012317.1	0.916809016172662	0.0650420530373134	-3.81717653047835	2.82316893843951e-10	1.13167616307612e-08
AL138760.1	0.314259663676259	0.998927496783582	1.66842286040248	0.00851112350443544	0.0214177052768031
SFTA1P	36.4950272951942	10.6799042780224	-1.77280118353326	4.58273074689114e-12	3.39838126949146e-10
LINC02100	0.590293477388489	1.19247073596269	1.01444955642727	0.000316026233475831	0.00147334037728516
LINC02830	0.242358275661871	0.997599522253731	2.04131942808422	3.49341282311059e-05	0.000229636250117491
AC080037.2	1.28952770976259	2.98109863616418	1.20900133630866	8.83417865852825e-06	7.15478018999575e-05
LINC01765	1.27570172016547	0.315298471201493	-2.01650096303472	9.83189745193715e-11	4.48674858720132e-09
AC010789.1	0.226743217366906	1.64965989100746	2.86303731513205	7.51693090398722e-13	6.60654705005988e-11
LINC01980	0.209722969122302	1.5514401246791	2.88705123849221	1.09767188074717e-07	1.71710909390696e-06
AC013275.1	1.40289753293525	0.628685127104478	-1.1580001003611	3.58504989511908e-09	9.55879033833436e-08
AC112721.2	0.257749002834532	0.654265175514925	1.34390863642396	0.00312483458378944	0.00950670829145172
AL162408.1	0.71041654518705	0.345799711962687	-1.03872851433197	0.0222173013495692	0.045964826593311
LINC00524	0.806570497489209	0.213818796664179	-1.91541195124419	3.93122163897409e-11	2.07306421095234e-09
RHOXF1-AS1	2.13989223536691	0.868817128320896	-1.30041369397346	4.22620120926772e-11	2.15257333066472e-09
AL022313.2	0.297445713431655	0.722918781940298	1.28120718583511	0.0175423079779299	0.037843542574207
LINC02587	0.815492948258993	0.0841861333059701	-3.27601787681382	4.5854887309368e-10	1.57700938529174e-08
LINC00346	0.737673575359712	1.7205997381791	1.22185706128495	7.46329828913422e-09	1.78892998385005e-07
AF131215.5	1.44537634323741	0.721044878731343	-1.00328422421662	1.45001393249459e-07	2.17777408975295e-06
AC007496.1	0.877819801402878	0.359663855649254	-1.28727563073539	0.00391466662055739	0.0114826994939217
AC116345.1	0.726055291582734	0.215904129246269	-1.7496885828443	7.57456429373994e-05	0.000445913488683405
AL445309.1	0.782945419215827	0.353559976865672	-1.14695676739134	0.0167170459626503	0.0362610146886373
AC236972.3	0.787202761482014	0.254366638514925	-1.62982581541465	8.42008532924956e-14	1.24880390539433e-11
AC074135.1	0.612777968546763	1.38237158799254	1.17370913756617	0.00166707044482056	0.00569202613749524
AC012213.4	0.188707778553957	1.07664003118657	2.51231017584655	8.8051055506614e-07	9.67338679246273e-06
LINC01504	1.09875073570504	0.504238848029851	-1.12368495435347	4.16168990727024e-10	1.49510002954144e-08
AP005262.1	0.121808584870504	0.816883328559701	2.74551422440352	4.59943939872385e-09	1.19939227397491e-07
AC006206.2	0.366075184884892	0.873643245149254	1.25490429003315	8.63736714330034e-06	7.04346124778409e-05
LINC01942	0.83959648733813	0.266677721156716	-1.65459882676053	5.56369386778573e-15	1.20024050438687e-12
AC005479.2	1.70426637518705	0.848995630201492	-1.00532181169991	5.38154448421417e-08	9.6018083165716e-07
PLAC4	1.05080118548921	0.188152699373134	-2.48151384059841	0.00152112404944974	0.0052772329961173
AL109615.3	0.999306381165468	4.58343564291045	2.19743044407079	1.88965608642643e-15	5.8080791359485e-13
AL031058.1	1.02008262071942	3.35536557916418	1.71778395502962	6.9527119788133e-17	4.85040957019333e-14
AC026369.3	1.36119370282014	0.680486436253731	-1.00023407149332	0.00163020523144021	0.00558368279293536
SOCS2-AS1	0.856888445848921	0.412319856589552	-1.05534345857024	6.31745816922871e-07	7.38489075644322e-06
ATP13A4-AS1	2.1020156134964	0.573169980059702	-1.87473843036013	1.64540973004122e-06	1.69028454086053e-05
AC089983.1	0.333939806402878	2.06987722291045	2.6318852138136	6.96256242435534e-07	7.86769553952153e-06
AP003119.2	0.612609972618705	1.28248999532836	1.06590681371492	1.83913378881889e-05	0.000131058993419436
LINC01224	0.266609349309353	1.15018771502239	2.10907005565973	6.91574389468268e-07	7.8521819435799e-06
LINC01116	0.749712953546763	1.50756349693284	1.00780853377828	0.00304363664152329	0.00931941903269002
AC092687.3	1.28219277628777	2.56699519891791	1.00146741173323	2.93044703654392e-08	5.65361855099083e-07
EGOT	0.957278339913669	0.407405455440298	-1.23247316710907	8.29552043128303e-10	2.5901671030835e-08
LINC01133	4.53161554205755	1.41877922469403	-1.67537535944516	2.46024773311733e-06	2.39269175028173e-05
ERVE-1	0.705318751467626	0.320873504962687	-1.13627072652664	3.03638945798201e-10	1.18120527603136e-08
AP003119.1	0.268551656215827	0.772268989985075	1.52390382302428	0.000122400938051212	0.000658633619037474
LINC00665	2.32568648893525	5.00607970791791	1.10602463278359	1.82417100754472e-13	2.40486544494646e-11
AC099850.4	4.12241399396403	9.60107148807463	1.21970602587136	3.41736083337427e-18	8.10939725759714e-15
PRDM16-DT	0.895948607208633	0.396419392320896	-1.17638844075482	1.79834294580101e-15	5.8080791359485e-13
AL079303.1	0.33879799318705	0.719905625380597	1.08738246253296	8.40961421501228e-05	0.000479735037223678
SCAT1	0.654250493460432	1.64951974568657	1.33413103536235	2.50528364320208e-09	6.91283498292853e-08
AC130456.2	1.58643199448201	0.785765688679104	-1.0136146012066	7.01897590113691e-08	1.20695868213028e-06
LINC02688	1.30118954771223	0.303467414977612	-2.10021761901749	4.22131066073646e-10	1.49510002954144e-08
UBXN10-AS1	2.80699815121583	1.32696395426119	-1.08089893186839	9.01525619883452e-10	2.77833804673173e-08
AC010998.3	1.44409277364748	0.24173594619403	-2.57865950578288	4.33670083541959e-08	7.91614698650053e-07
LINC02678	0.483486859791367	1.03055233441045	1.09186918516602	5.28418092263929e-05	0.000328255532183849
AL139246.3	1.25058640203597	0.538012919462687	-1.21689201346237	0.00109021468436449	0.00397400836558669
GATA6-AS1	1.08045690046043	0.226750929440299	-2.25246115467737	6.26445025757854e-12	4.12931679478719e-10
LINC01748	0.267794079410072	0.856731511604478	1.67771908865943	0.00325099020533526	0.00979010121479768
MIR99AHG	0.633047985129496	0.311141533589552	-1.02474387042144	1.77784120982149e-11	1.11021505023853e-09
NFE4	1.35958255784173	3.47240342482836	1.35277081154636	0.0156214832570755	0.0346123060401869
LINC01395	0.251723034064748	0.609548011597015	1.27590262329244	2.18449327094287e-08	4.31983544328952e-07
AC012485.2	0.671365856086331	0.141052630671642	-2.25086559435319	1.9654159399673e-08	3.95248476740882e-07
PSORS1C3	2.80409844966906	1.25917261677612	-1.15506093010099	4.83098271779521e-06	4.26168103692492e-05
AC012404.2	0.578469068755396	0.221883376470149	-1.38243823454178	0.00382756187094763	0.0112970202982074
LINC01511	0.0630784815827338	3.15520796526119	5.64444335649034	0.0149302777039723	0.0333611572424918
ELFN1-AS1	0.238356448776978	1.72176433636567	2.85269512633513	8.10345925571193e-09	1.90391176374301e-07
AC090015.1	0.274905386719424	0.633406811432836	1.20419720521554	2.89813510125589e-06	2.77309459487106e-05
AC091588.1	0.900046102021583	0.252576129141791	-1.83328060373796	3.55967259376137e-08	6.70405005158391e-07
AC010275.1	0.269281398503597	0.544033744485075	1.01458156512475	0.000128614771667295	0.000688945492475149
LINC02446	1.14610767366187	2.61412894351493	1.18958771701629	4.51938285404897e-07	5.49974128854267e-06
LINC02588	0.304194046913669	0.778617541529851	1.35592292787546	5.6225550172936e-05	0.000347456329584315
LINC02122	0.918006946381295	0.275338259358209	-1.7372999781358	1.17644155465102e-08	2.60250586283961e-07
AC090772.3	0.475719229482014	1.06866661370149	1.16762960518132	0.000423015471290366	0.0018658284635168
ADGRF5-AS1	0.685479044935252	0.310328187835821	-1.14331781736703	0.000325956187113122	0.00151202785167147
AL590226.1	0.688495389179856	0.313793301171642	-1.13363243861035	4.5714947936805e-07	5.50667875401209e-06
AC016735.1	0.707446620510791	0.139223848164179	-2.34521493843751	0.0159387529043957	0.0350859560687672
LINC01694	0.198670957992806	0.649472894164179	1.70888832310556	0.0124658302262963	0.0287477309300302
AL391427.1	0.739627142071942	2.12931275114179	1.52551779347592	0.0158290710768779	0.0349417541073779
XIST	6.00914107314676	2.92888229888209	-1.03680857387039	0.00272033679743342	0.00847160002665289
AL353804.2	1.22831947147482	0.576653176604478	-1.09091005002287	0.00471591613871657	0.0134022383199694
AL355601.1	0.855519817345324	0.276572025149254	-1.62914603643055	3.10032771192524e-06	2.89648726787346e-05
AC023510.2	0.724662420956835	0.351952324828358	-1.04192906616256	3.14727565814812e-06	2.92881770070019e-05
AL445493.3	1.52652741896403	0.391148008679104	-1.96446697758445	4.26341957611638e-11	2.15257333066472e-09
AC131009.1	0.352886052280576	0.711305398373134	1.01126670361687	1.14299326061388e-05	8.80624353063876e-05
LINC00648	0.283944898992806	0.80394661011194	1.50148870127913	0.00249105021247924	0.00782948629697117
AL162413.1	0.840361519223022	2.06589348970896	1.29768386921559	0.000602862986095509	0.00242063259899263
LINC02163	0.223077046978417	0.902836071246269	2.01692198176582	1.27030875295574e-08	2.74569745417922e-07
AL162411.1	0.273042662546763	0.629097316343284	1.20415681989113	0.00227307392062981	0.00726954772729722
LINC01518	0.248106460374101	0.928541046656716	1.90400638503265	2.33469407607022e-07	3.22106339681083e-06
LINC01194	0.108373074345324	0.756062654492537	2.80249943595845	2.38106986715087e-06	2.34451402271743e-05
AP001107.9	2.37986566278417	1.11607564389552	-1.09244532790258	2.38521331765673e-11	1.39542524315083e-09
AL513548.1	0.713444632402878	0.0881856688208955	-3.01618534671702	0.00911128507900836	0.0226362100209317
AC007849.1	1.67354024779137	0.826920822507463	-1.0170821441439	0.0147234576509621	0.033057953692286
UNC5B-AS1	0.748675358323741	0.276088931604478	-1.43920721930552	2.20856914794243e-10	9.52897197830434e-09
DIO3OS	0.775048341316547	0.179503786828358	-2.1102720173746	1.28649471816305e-17	1.52642598310046e-14
AL357093.2	3.14329622441007	0.912952328022388	-1.78366680466858	3.24749914022284e-07	4.16557592418854e-06
CARMN	0.730278957568345	0.316002519186567	-1.20851160133409	6.07184562070316e-07	7.13291567224188e-06
LHFPL3-AS2	5.16844188902878	0.917716177738806	-2.49360947701488	3.12183896341814e-16	1.48162477203825e-13
AC130456.3	1.72557893118705	0.856232604	-1.01100578956809	4.27239402235832e-07	5.22597475002902e-06
LINC01550	0.562417701402878	0.243031801947761	-1.21049689200059	3.09783564015623e-14	5.25083141006481e-12
ANKRD44-AS1	3.81686499458993	1.02601903023134	-1.89533066845699	5.60484399071867e-13	5.13370085098401e-11
AC110741.1	1.60945930876259	0.222445361731343	-2.8550531803516	9.66408962814453e-06	7.74759617823884e-05
ST8SIA6-AS1	0.261224734330935	1.44348602914179	2.46619373291995	0.0161619373988308	0.0353803297485475
COLCA1	4.45872643051079	1.98034757031343	-1.17087802483399	7.25450752869329e-10	2.29532618207856e-08
AC008268.1	7.62473487892806	3.48774592122388	-1.12839222915516	1.67513731988155e-07	2.48443803754932e-06
AC026785.3	0.520091312359712	2.21113125336567	2.08794782210161	0.00112304064598152	0.00406866481360938
AP005131.3	0.702535495496403	0.292306747656716	-1.26508798618074	9.18362308175512e-05	0.000516991123304785
AC025423.1	0.907357166	0.365448350985075	-1.31200303166369	0.00237756302313038	0.00751259261503115
AC020978.3	1.48659595885612	0.637073596126866	-1.22248064084085	0.000349032052801425	0.00160366957860681
AC019171.1	0.247717556604317	1.82329233658209	2.87977786751224	4.67793523641507e-06	4.15758064270148e-05
AC025154.2	2.88415825756835	0.886655450604478	-1.70170483409198	2.32742004213517e-13	2.62998464761274e-11
AL139023.1	0.139781952741007	0.808686153134328	2.53240180261061	3.7661563211388e-07	4.70373102634862e-06
AC104031.1	3.06021322192086	0.653647911223881	-2.22704653749411	2.4697791914174e-11	1.39542524315083e-09
LINC01612	1.8720237078705	0.368341326708955	-2.34548352859806	1.11544831963014e-14	2.2057990520686e-12
AC016877.3	0.293083159280576	0.985921879649254	1.75016326561578	2.04410540824564e-13	2.48390495816541e-11
RGMB-AS1	0.740372125884892	0.366306410522388	-1.0151996314459	2.43564466377913e-11	1.39542524315083e-09
LINC01214	0.347423514906475	1.35391478202985	1.96236962640845	4.46004815281617e-06	3.99384689306897e-05
LINC01833	0.290735347309353	0.675229284843284	1.21567099186379	0.00231296737660648	0.00736734440897608
LINC01671	3.08244402017266	1.35039162630597	-1.19069683116289	5.47238326775244e-10	1.80360631866341e-08
AL078645.1	0.755020570381295	0.351263262201493	-1.10396325453622	0.000476655362262384	0.00203435822778532
AC011944.1	1.11177268733813	0.265500113238806	-2.06607746381173	6.73348831324931e-14	1.06523785115604e-11
LINC00472	0.580259812856115	0.238373126432836	-1.2834774161212	9.6900460752914e-10	2.9480101713675e-08
FRGCA	0.462171899158273	1.16139295144776	1.32935473413157	0.00370461144566747	0.0109750848446553
LINC02772	1.18719197334532	0.373372133320896	-1.66886708202528	5.87898719509776e-10	1.88524819107662e-08
FAM222A-AS1	0.23204210918705	0.622837125283582	1.42446830318876	0.000238449026484937	0.00116667946360568
LINC02195	0.847162230676259	1.72719787093284	1.02772319439569	1.6879078230271e-06	1.71905805323747e-05
LINC02864	0.611318102517986	1.85005217945522	1.59757076721537	6.06945975501952e-07	7.13291567224188e-06
AC124312.3	0.84131830752518	0.344801640485075	-1.28688509997106	0.00026724933715157	0.0012837706013374
AL033397.1	0.579945017316547	2.53915035450746	2.13035779131907	0.0130149470675624	0.029840067044759
LINC02159	1.29862669863309	0.544041760380597	-1.25519747392781	8.78695758702185e-09	2.04425983862773e-07
ARHGEF2-AS1	1.35100369946763	0.461507497425373	-1.549605634723	1.8875723557662e-12	1.44490619362361e-10
MIR3142HG	1.3334730355036	0.648721774380597	-1.03951688320473	9.52993155978062e-08	1.53840323750744e-06
AC003092.1	0.0861661100143885	1.65192242932836	4.26088157770751	0.000508937087289459	0.00214132572364873
SRGAP3-AS2	3.41221429602158	0.963963646477612	-1.82365760964779	4.04585577364272e-08	7.50063730535482e-07
LINC02038	3.01773738617266	0.921252869141791	-1.71179815062692	5.20139797665082e-10	1.73843907022428e-08
LINC00337	0.205908499374101	0.753497866029851	1.87160004404779	4.83341743235325e-15	1.14696995669743e-12
LINC01936	1.53396435346043	0.677372552134328	-1.17924352405195	5.21731713979395e-12	3.75172532507001e-10
BCAR4	0.298460830906475	1.48865818884328	2.31839902028937	5.05222056780948e-08	9.08251470258477e-07
AC125603.1	0.508781409690647	4.00920411497015	2.97819800704333	0.000743577421224879	0.00287166600863007
AC107072.2	0.535277404748201	0.262321560716418	-1.02895036419447	0.00746624613419572	0.0193421420048542
ARMC2-AS1	0.894449835151079	0.307138053208955	-1.54211330390562	0.00121991174552548	0.00435971471706621
LINC00342	18.6041673058993	6.57976672237313	-1.49951747810143	2.54627409285657e-08	4.99364332425507e-07
AL645924.1	1.60407601066187	0.636131333156716	-1.33434595240424	6.70094318018817e-06	5.67904934520947e-05
AC113349.1	0.718320932820144	0.148768084470149	-2.27156350293099	9.47788473718759e-07	1.02698723659115e-05
LINC01559	1.24475102916547	0.468769331156716	-1.40890711739275	0.00944921642381087	0.0232413430164141
AP003559.1	0.276418033302158	0.564943808141791	1.03125563858746	1.1130519994038e-07	1.72632182652629e-06
LINC01535	0.392551023179856	0.861933260626866	1.13469598048096	1.18442935824331e-08	2.60250586283961e-07
AC110619.1	0.409054529352518	0.990913700589552	1.27646624185662	0.00839097607397009	0.0211602404075781
AP005131.2	0.652499776539568	0.317707203044776	-1.03827960845997	6.55324548815347e-07	7.58578124067716e-06
MIR223HG	1.49143653533813	0.735630675022388	-1.01964904342327	1.11305050522076e-05	8.63159754538844e-05
BX640514.2	1.34815273182014	0.622748979910448	-1.11426128988443	6.02737029708074e-12	4.08655706142074e-10
AC011379.2	0.59446325094964	0.288179065328358	-1.04462209171942	1.35864272174342e-06	1.41406104328822e-05
AC129926.1	0.251340908021583	0.9567491485	1.92849520982079	0.00524698727814327	0.0146829018998042
FENDRR	1.11809554297122	0.357701255246269	-1.64421638777834	4.32821653174007e-10	1.51042026909106e-08
C8orf34-AS1	4.80845943511511	1.69938501051493	-1.50056200347616	1.95805449168091e-15	5.8080791359485e-13
SNHG22	0.854137325510791	0.352450816373134	-1.27704609337668	0.00807425131345493	0.0205581527541079
AC002076.1	0.343444398517986	0.715087041522388	1.05804230497549	0.00124835869495161	0.00443466344778469
KCNMB2-AS1	0.839690024604317	1.93910952815672	1.20746554071789	0.000101624657065794	0.000558866404700961
AP003119.3	0.442823181661871	1.2056539693806	1.44501324981459	1.43291417220873e-05	0.000106592643594085
MIR193BHG	0.514295037309353	1.17035177176119	1.18627408718212	2.68418569429938e-08	5.22096119063314e-07
TRPM2-AS	0.341815023589928	0.941067724880597	1.46108274336822	0.000567977381474371	0.00230789439424432
AL135999.3	7.40316101402158	3.46876020924627	-1.09372129412929	1.61708719304496e-05	0.00011807224335679
AC010255.2	0.743127435179856	0.196074719447761	-1.9222060963333	1.74995810413241e-06	1.76708535366222e-05
LINC00922	2.33225473405755	0.641791341559702	-1.86154914012059	1.06336932061485e-07	1.68225026521269e-06
AC027281.1	0.773755545201439	0.169217057201493	-2.19300284310231	1.29051331677068e-06	1.34906964788406e-05
AC120498.2	1.59716476022302	0.600184585932836	-1.41203497294506	0.000656548761130558	0.00261407753383023
AF127577.3	0.360984336553957	0.737384015716418	1.03047990485903	0.00937890144052652	0.0231287704565597
AC021146.12	0.812949627546763	0.381278507708955	-1.09232075189983	0.00682325100941395	0.0178912427020324
AC125603.2	0.435242493489209	4.10720158105224	3.23826443495791	0.00138589954970114	0.00485064842395399
AC061975.6	0.120378332266187	0.746265650485075	2.63211354776739	7.59920898675434e-07	8.50609571960757e-06
AC012073.1	0.829700793294964	1.77625149873134	1.09817279609374	8.17599590424498e-17	4.85040957019333e-14
LINC00942	1.03990410338849	6.38115133532836	2.61736625556412	7.69615584858174e-07	8.57416799468754e-06
ELN-AS1	5.6897605175036	2.33396564710448	-1.28558460402109	1.25126176498657e-14	2.28403397562549e-12
AC000061.1	0.92839713381295	0.158867024014925	-2.54692237279659	0.000265292320046044	0.00127695471697619
AC087392.1	1.02887815356835	0.479029697067164	-1.10288513644896	0.00951002106495219	0.0233133057718301
POU6F2-AS2	0.361598913611511	0.884353766850746	1.29023326111729	2.75494874626012e-06	2.65751763206312e-05
AC084375.1	2.11351597189928	0.798189599343284	-1.4048416295738	1.15401855842212e-09	3.33961712089718e-08
AC099518.1	0.362165644251799	0.979638916940298	1.43560039137748	4.80720040876014e-11	2.37655970208079e-09
LANCL1-AS1	0.535621717402878	0.267343913649254	-1.00251762487011	0.00050417420925306	0.00212505399388546
LINC01088	1.23125740648201	0.203398010022388	-2.59775493342018	0.000402676744139806	0.0017927803261609
CASC9	1.44791989139568	3.41764949487313	1.23902266050027	1.04044695226254e-05	8.20693384625915e-05
LINC01644	1.50744781436691	0.615890343529851	-1.29136264538611	5.76833655803093e-12	4.02595960359041e-10
AC012085.2	0.59326308828777	0.209304558059701	-1.50306829407903	9.77370199587295e-11	4.48674858720132e-09
AC021218.1	0.840815760683453	0.224769308962687	-1.90334465539499	0.000210835927952043	0.00105636508825815
AL136162.1	0.302356578726619	0.630769704731343	1.06086240078383	2.4208264013656e-07	3.26398923320487e-06
FAM83A-AS1	1.35429787559712	3.97581657318657	1.55370610656337	4.55594953215994e-07	5.50667875401209e-06
