# Supplementary material for: Computational detection of a genome instability‐derived lncRNA signature for predicting the clinical outcome of lung adenocarcinoma
Source: Cancer Med. 2021 Dec 5;11(3):864–79. doi: 10.1002/cam4.4471 (PMC8817082; doi:10.1002/cam4.4471)
Supplement: Supplementary file 6 — Table S2 [file CAM4-11-864-s006.xlsx]

## Sheet: Sheet1
id	coef	HR	HR.95L	HR.95H	pvalue
`RHOXF1-AS1`	-0.220637	0.802008	0.63585	1.01159	0.0625019
PLAC4	0.0265612	1.02692	1.00354	1.05084	0.023754
LINC01116	0.123255	1.13117	1.07871	1.18619	3.6471e-07
AC099850.4	0.0472718	1.04841	1.00828	1.09013	0.0175948
LINC01671	0.0557775	1.05736	1.03108	1.08431	1.39963e-05
`FAM83A-AS1`	0.0315676	1.03207	1.00056	1.06457	0.0459863
